# Supplementary material for: Genome-Wide Identification and Characterization of the NAC Transcription Factor Family in Sinojackia xylocarpa Hu
Source: Plants (Basel). 2026 Apr 9;15(8):1163. doi: 10.3390/plants15081163 (PMC13119869; doi:10.3390/plants15081163)
Supplement: Supplementary file 1 [file plants-15-01163-s001.zip]

Archive with 27 entries (25 files):
- Figures/
- Figures/FigureS1.jpg
- Figures/FigureS2.jpg
- Figures/FigureS3 .jpg
- Figures/FigureS4.jpg
- Figures/FigureS5.jpg
- Figures/FigureS6.jpg
- Figures/FigureS7.jpg
- Figures/FigureS8.jpg
- Figures/FigureS9.jpg
- Tables/
- Tables/Table S1.xlsx
- Tables/Table S10.xlsx
- Tables/Table S11.xlsx
- Tables/Table S12.xlsx
- Tables/Table S13.xlsx
- Tables/Table S14.xlsx
- Tables/Table S15.xlsx
- Tables/Table S16.xlsx
- Tables/Table S2.xlsx
- Tables/Table S3.xlsx
- Tables/Table S4.xlsx
- Tables/Table S5.xlsx
- Tables/Table S6.xlsx
- Tables/Table S7.xlsx
- Tables/Table S8.xlsx
- Tables/Table S9.xlsx
