# Supplementary material for: Genome-Wide Identification and Characterization of the NAC Transcription Factor Family in Sinojackia xylocarpa Hu
Source: Plants (Basel). 2026 Apr 9;15(8):1163. doi: 10.3390/plants15081163 (PMC13119869; doi:10.3390/plants15081163)
Supplement: Supplementary file 1 [file plants-15-01163-s001.zip › Tables/Table S1.xlsx]

## Sheet: Sheet1
Table S1. Mapping of original gene IDs to custom gene IDs used in this study.
Original Gene ID	Custom Gene ID
Ssp02G002790	SxyNAC001
Ssp03G015580	SxyNAC002
Ssp04G020850	SxyNAC003
Ssp04G031170	SxyNAC004
Ssp04G031190	SxyNAC005
Ssp04G031210	SxyNAC006
Ssp06G001670	SxyNAC007
Ssp07G023940	SxyNAC008
Ssp07G033420	SxyNAC009
Ssp08G019050	SxyNAC010
Ssp08G019150	SxyNAC011
Ssp09G021640	SxyNAC012
Ssp10G014000	SxyNAC013
Ssp11G020160	SxyNAC014
Ssp12G007180	SxyNAC015
Ssp12G007560	SxyNAC016
Ssp12G025370	SxyNAC017
Ssp01G006140	SxyNAC018
Ssp01G006190	SxyNAC019
Ssp01G006220	SxyNAC020
Ssp03G024510	SxyNAC021
Ssp04G012050	SxyNAC022
Ssp04G013010	SxyNAC023
Ssp04G032610	SxyNAC024
Ssp05G000130	SxyNAC025
Ssp05G000160	SxyNAC026
Ssp05G032560	SxyNAC027
Ssp06G011640	SxyNAC028
Ssp09G003320	SxyNAC029
Ssp10G023040	SxyNAC030
Ssp10G028270	SxyNAC031
Ssp11G000840	SxyNAC032
Sspptg000912lG000010	SxyNAC033
Sspptg001410lG000020	SxyNAC034
Ssp01G001580	SxyNAC035
Ssp03G011820	SxyNAC036
Ssp04G037110	SxyNAC037
Ssp05G027280	SxyNAC038
Ssp06G003880	SxyNAC039
Ssp06G004390	SxyNAC040
Ssp07G015990	SxyNAC041
Ssp08G003630	SxyNAC042
Ssp09G013490	SxyNAC043
Ssp09G015920	SxyNAC044
Ssp11G003590	SxyNAC045
Ssp11G003610	SxyNAC046
Ssp11G030800	SxyNAC047
Ssp01G019450	SxyNAC048
Ssp05G031680	SxyNAC049
Ssp06G019500	SxyNAC050
Ssp07G019900	SxyNAC051
Ssp01G010880	SxyNAC052
Ssp10G010890	SxyNAC053
Ssp09G000010	SxyNAC054
Ssp03G027330	SxyNAC055
Ssp03G027340	SxyNAC056
Ssp04G038120	SxyNAC057
Ssp03G008180	SxyNAC058
Ssp10G020210	SxyNAC059
Ssp11G023960	SxyNAC060
Ssp03G019960	SxyNAC061
Ssp03G019970	SxyNAC062
Ssp04G008230	SxyNAC063
Ssp04G029800	SxyNAC064
Ssp04G029830	SxyNAC065
Ssp06G028860	SxyNAC066
Ssp02G021450	SxyNAC067
Ssp02G021460	SxyNAC068
Ssp03G009410	SxyNAC069
Ssp03G011600	SxyNAC070
Ssp05G010640	SxyNAC071
Ssp05G019410	SxyNAC072
Ssp05G031900	SxyNAC073
Ssp06G003550	SxyNAC074
Ssp06G027520	SxyNAC075
Ssp07G020040	SxyNAC076
Ssp08G010390	SxyNAC077
Ssp08G023160	SxyNAC078
Ssp10G010660	SxyNAC079
Ssp11G004710	SxyNAC080
Ssp12G000660	SxyNAC081
Ssp12G011450	SxyNAC082
Sspptg000254lG000050	SxyNAC083
Sspptg001854lG000030	SxyNAC084
Ssp02G012660	SxyNAC085
Ssp06G000220	SxyNAC086
Ssp06G014770	SxyNAC087
Ssp08G001010	SxyNAC088
Ssp08G001030	SxyNAC089
Ssp08G001040	SxyNAC090
Ssp08G001050	SxyNAC091
Ssp08G001110	SxyNAC092
Ssp08G001120	SxyNAC093
Ssp08G001130	SxyNAC094
Ssp08G001140	SxyNAC095
Ssp08G026250	SxyNAC096
Ssp09G020640	SxyNAC097
Ssp10G002540	SxyNAC098
Ssp11G017250	SxyNAC099
Ssp05G026660	SxyNAC100
Ssp06G025710	SxyNAC101
Ssp07G023960	SxyNAC102
Ssp08G007990	SxyNAC103
Ssp10G008560	SxyNAC104
Ssp10G009590	SxyNAC105
Ssp11G018420	SxyNAC106
Sspptg000374lG000060	SxyNAC107
Ssp04G010490	SxyNAC108
Ssp06G028180	SxyNAC109
Ssp11G002100	SxyNAC110
Sspptg001835lG000030	SxyNAC111
Ssp05G012200	SxyNAC112
Ssp05G012490	SxyNAC113
Ssp05G026670	SxyNAC114
Ssp12G008560	SxyNAC115
“Original Gene ID” refers to the gene identifiers from the genome annotation, and “Custom Gene ID” indicates the unified IDs assigned in this study for subsequent analyses and presentation (SxyNAC001–SxyNAC115).
