# Supplementary material for: Genome-Wide Identification and Characterization of the NAC Transcription Factor Family in Sinojackia xylocarpa Hu
Source: Plants (Basel). 2026 Apr 9;15(8):1163. doi: 10.3390/plants15081163 (PMC13119869; doi:10.3390/plants15081163)
Supplement: Supplementary file 1 [file plants-15-01163-s001.zip › Tables/Table S10.xlsx]

## Sheet: Sheet1
Table S10. Syntenic pairs between S. xylocarpa and A. thaliana identified by comparative synteny analysis.
S. xylocarpa chromosome	Start (bp)	End (bp)	A. thaliana chromosome	Start (bp)	End (bp)
1	105486276	105492107	4	14090489	14094902
2	4431127	4437107	4	14409772	14415423
2	4431127	4437107	5	22917934	22921499
2	79671937	79673047	5	7408759	7410102
3	57567373	57572451	1	24520668	24524260
3	57567373	57572451	3	734892	738629
3	57567373	57572451	5	5675184	5678175
3	60861506	60864855	2	7406911	7408393
3	66091156	66092942	5	15939110	15940590
3	66614738	66616462	3	11033665	11035308
3	66614738	66616462	5	15858398	15859911
3	73230486	73238984	4	14409772	14415423
3	73230486	73238984	5	22917934	22921499
3	80784822	80791563	3	3264348	3267090
3	80784822	80791563	5	1241555	1242374
3	87077406	87079963	1	4162826	4165928
3	87077406	87079963	5	25050152	25052054
3	90425510	90431223	1	11975307	11978622
3	90425510	90431223	3	18362443	18364959
3	90425510	90431223	5	8416375	8419076
4	11318387	11322012	1	12448726	12451287
4	15086230	15088346	1	29099839	29101759
4	17664704	17668515	1	27074702	27077991
4	19118988	19122740	1	12072611	12073965
4	19118988	19122740	4	6415120	6416961
4	31433320	31436208	1	10010124	10012258
4	31433320	31436208	4	14082660	14084553
4	50474602	50485379	3	3264348	3267090
4	50474602	50485379	5	1241555	1242374
4	86989768	87068202	1	11975307	11978622
4	86989768	87068202	3	18362443	18364959
4	86989768	87068202	5	8416375	8419076
4	86989768	87068202	5	21965667	21968061
5	527152	528865	2	19220725	19222916
5	527152	528865	3	22929006	22930456
5	66074625	66077161	2	7406911	7408393
5	77698984	77700859	1	19688708	19690589
5	77698984	77700859	3	5243432	5245510
5	77733902	77735613	1	19696923	19698482
5	77733902	77735613	3	5234457	5236196
5	77733902	77735613	4	13707900	13709013
5	78539295	78540918	3	5109782	5111608
5	78539295	78540918	5	21901704	21903854
5	83728158	83733603	1	20946571	20949281
5	83728158	83733603	3	4143524	4146037
5	83971719	83973683	3	4109375	4110849
5	85098191	85100601	1	29940803	29943713
6	1765291	1770347	3	229075	231517
6	1765291	1770347	5	4670561	4672072
6	4063301	4065972	5	15939110	15940590
6	4445836	4447575	3	11033665	11035308
6	4445836	4447575	5	15858398	15859911
6	5072051	5073348	3	11033665	11035308
6	5072051	5073348	5	15858398	15859911
6	5072051	5073348	5	24701062	24702787
6	15474809	15479333	2	7847967	7851553
6	15474809	15479333	4	17110648	17113486
6	15474809	15479333	5	26479766	26481528
6	28528992	28534395	4	14090489	14094902
6	50573443	50574809	3	16022575	16024519
6	50573443	50574809	5	7408759	7410102
6	55627412	55629788	1	29099839	29101759
6	55627412	55629788	5	25526887	25528281
6	55627412	55629788	5	2858849	2860558
6	60402994	60410031	5	25633455	25635789
7	46953755	46956769	3	5109782	5111608
7	46953755	46956769	5	21901704	21903854
7	54825086	54829307	1	20946571	20949281
7	54825086	54829307	3	4143524	4146037
7	55014008	55017154	3	4109375	4110849
7	61094305	61101560	1	10010124	10012258
7	74888652	74893289	3	229075	231517
7	74888652	74893289	5	4670561	4672072
8	6160499	6162331	3	1053360	1055196
8	6160499	6162331	5	6040919	6043014
8	59013753	59020997	1	8996714	8999917
8	69335466	69344045	1	9312936	9315122
8	69335466	69344045	5	15939110	15940590
8	74553649	74556057	5	4196256	4197940
9	6427	11404	1	11975307	11978622
9	5112940	5114409	1	23215953	23219209
9	5112940	5114409	1	4162826	4165928
9	5112940	5114409	5	25050152	25052054
9	43009312	43011686	3	6318409	6320712
9	50867403	50869290	3	11033665	11035308
9	50867403	50869290	5	24701062	24702787
9	50867403	50869290	5	15858398	15859911
9	50867403	50869290	5	2435795	2437661
9	60523553	60527966	5	20679222	20680274
9	60523553	60527966	5	4196256	4197940
10	17561839	17563914	1	22516602	22518292
10	17561839	17563914	3	5234457	5236196
10	23529257	23530323	3	16022575	16024519
10	23529257	23530323	5	7408759	7410102
10	24025417	24031352	2	11680276	11681971
10	24025417	24031352	3	15972764	15975183
10	24025417	24031352	5	7375839	7377776
10	56522093	56524194	1	11911631	11913692
10	56522093	56524194	1	11756691	11758118
10	56522093	56524194	4	9978703	9980555
10	62308962	62311491	1	4162826	4165928
10	62308962	62311491	1	23215953	23219209
10	70553648	70556232	1	11865229	11867154
11	1196892	1199779	1	27074702	27077991
11	2836176	2838443	1	29099839	29101759
11	5130293	5134316	3	6318409	6320712
11	26190102	26192123	2	14180978	14182439
11	26190102	26192123	5	4196256	4197940
11	26190102	26192123	5	20679222	20680274
11	28325731	28327336	1	26122080	26123514
11	32512953	32521212	1	8996714	8999917
11	47580110	47583870	3	6064272	6066180
11	68167911	68170567	1	28671806	28674045
12	915741	917885	2	7406911	7408393
12	18426534	18428971	2	647538	650820
Coordinates indicate the chromosomal positions of each collinear pair in the two genomes.
