# Supplementary material for: Genome-Wide Identification and Characterization of the NAC Transcription Factor Family in Sinojackia xylocarpa Hu
Source: Plants (Basel). 2026 Apr 9;15(8):1163. doi: 10.3390/plants15081163 (PMC13119869; doi:10.3390/plants15081163)
Supplement: Supplementary file 1 [file plants-15-01163-s001.zip › Tables/Table S11.xlsx]

## Sheet: Sheet1
Table S11. Syntenic pairs between S. xylocarpa and R. simsii identified by comparative synteny analysis.
S. xylocarpa chromosome	Start (bp)	End (bp)	R. simsii chromosome	Start (bp)	End (bp)
1	105486276	105492107	13	3510103	3515230
2	4431127	4437107	3	35760973	35767304
2	79671937	79673047	3	11520370	11524177
2	79671937	79673047	13	12472134	12473824
3	57567373	57572451	8	2423377	2428514
3	60861506	60864855	5	6995353	6996996
3	66091156	66092942	8	7568680	7570314
3	66091156	66092942	10	4604377	4605911
3	66091156	66092942	12	20953098	20955777
3	66614738	66616462	8	7744915	7746429
3	66614738	66616462	8	23103236	23105029
3	66614738	66616462	10	4181301	4183892
3	73230486	73238984	3	35760973	35767304
3	80784822	80791563	3	18402356	18410419
3	80784822	80791563	9	27505019	27509999
3	90425510	90431223	3	33935562	33947054
3	90425510	90431223	9	34143028	34147580
4	15086230	15088346	10	20764609	20767165
4	15086230	15088346	11	17301905	17304562
4	17664704	17668515	6	14813338	14813854
4	19118988	19122740	12	150003	154526
4	31433320	31436208	6	23041344	23044423
4	50474602	50485379	3	18402356	18410419
4	50474602	50485379	9	27505019	27509999
4	86989768	87068202	3	33935562	33947054
4	86989768	87068202	9	34143028	34147580
5	527152	528865	1	34670190	34673404
5	527152	528865	2	44602549	44605300
5	45722536	45724689	11	23864768	23868410
5	49616543	49618434	11	25936395	25937767
5	66074625	66077161	5	6995353	6996996
5	66074625	66077161	11	33178712	33180063
5	77698984	77700859	4	2017473	2021505
5	77698984	77700859	6	31413928	31415669
5	78539295	78540918	6	32319621	32323329
5	83728158	83733603	4	543232	546984
5	83728158	83733603	6	35863137	35866915
5	83971719	83973683	6	36053032	36057683
5	85098191	85100601	4	339067	341169
6	252304	253870	8	4542057	4543094
6	252304	253870	10	411525	412669
6	1765291	1770347	8	5257117	5260343
6	1765291	1770347	10	1764675	1783169
6	4063301	4065972	8	7568680	7570314
6	4063301	4065972	10	4604377	4605911
6	4445836	4447575	8	7744915	7746429
6	4445836	4447575	8	23103236	23105029
6	4445836	4447575	10	4181301	4183892
6	5072051	5073348	8	7744915	7746429
6	5072051	5073348	8	23103236	23105029
6	5072051	5073348	10	4181301	4183892
6	15474809	15479333	10	34136037	34139524
6	20738351	20740229	13	28502742	28504951
6	28528992	28534395	13	3510103	3515230
6	43319492	43323397	5	30077972	30079666
6	50573443	50574809	13	12472134	12473824
6	55627412	55629788	10	20764609	20767165
6	55627412	55629788	11	17301905	17304562
7	46953755	46956769	6	32319621	32323329
7	54825086	54829307	4	543232	546984
7	54825086	54829307	6	35863137	35866915
7	55014008	55017154	6	36053032	36057683
7	61094305	61101560	6	23041344	23044423
7	74888652	74893289	8	5257117	5260343
7	74888652	74893289	10	1764675	1783169
8	1870758	1872062	4	15266849	15271433
8	6160499	6162331	4	12734316	12737140
8	13821239	13822796	5	30077972	30079666
8	19715735	19718715	3	11520370	11524177
8	19715735	19718715	13	12472134	12473824
8	58776911	58784237	12	10320110	10330903
8	59013753	59020997	9	22811306	22818022
8	69335466	69344045	8	7568680	7570314
8	69335466	69344045	10	4604377	4605911
8	69335466	69344045	12	20953098	20955777
8	74553649	74556057	8	28574125	28578042
8	74553649	74556057	8	4542057	4543094
8	74553649	74556057	10	411525	412669
8	74553649	74556057	12	15134166	15135326
8	74553649	74556057	12	2522110	2524181
9	5112940	5114409	7	11474867	11476704
9	43009312	43011686	12	22324713	22327415
9	50867403	50869290	8	23103236	23105029
9	50867403	50869290	8	7744915	7746429
9	50867403	50869290	10	4181301	4183892
9	60523553	60527966	8	28574125	28578042
9	60523553	60527966	8	4542057	4543094
9	60523553	60527966	10	411525	412669
9	60523553	60527966	12	15134166	15135326
10	4714986	4721536	13	28502742	28504951
10	17561839	17563914	4	2017473	2021505
10	17561839	17563914	6	31413928	31415669
10	23529257	23530323	3	11520370	11524177
10	23529257	23530323	13	12472134	12473824
10	24025417	24031352	1	38044374	38049204
10	24025417	24031352	13	25586772	25592726
10	56522093	56524194	11	6344935	6347993
10	62308962	62311491	7	11474867	11476704
10	70553648	70556232	1	34670190	34673404
10	70553648	70556232	2	44602549	44605300
10	70553648	70556232	7	8314983	8317080
11	1196892	1199779	6	14813338	14813854
11	2836176	2838443	10	20764609	20767165
11	2836176	2838443	11	17301905	17304562
11	5130293	5134316	12	22324713	22327415
11	26190102	26192123	8	28574125	28578042
11	26190102	26192123	8	4542057	4543094
11	26190102	26192123	10	411525	412669
11	26190102	26192123	12	15134166	15135326
11	26190102	26192123	12	2522110	2524181
11	28325731	28327336	12	7922917	7925255
11	32512953	32521212	9	22811306	22818022
11	32512953	32521212	12	10320110	10330903
11	68167911	68170567	6	418788	420849
11	68167911	68170567	7	36206459	36209878
12	915741	917885	5	6995353	6996996
12	915741	917885	11	33178712	33180063
12	12620208	12622331	5	16145433	16151957
12	12620208	12622331	11	25936395	25937767
12	18426534	18428971	11	23864768	23868410
Coordinates indicate the chromosomal positions of each collinear pair in the two genomes.
