# Supplementary material for: Genome-Wide Identification and Characterization of the NAC Transcription Factor Family in Sinojackia xylocarpa Hu
Source: Plants (Basel). 2026 Apr 9;15(8):1163. doi: 10.3390/plants15081163 (PMC13119869; doi:10.3390/plants15081163)
Supplement: Supplementary file 1 [file plants-15-01163-s001.zip › Tables/Table S12.xlsx]

## Sheet: Sheet1
Table S12. Cis-acting regulatory elements identified in the promoter regions of SxyNAC genes, including their putative functions, functional categories, and occurrence numbers.
Cis-acting element	Function	Category	Number (n)
3-AF1 binding site	light responsive element	Light responsive	10
3-AF3 binding site	part of a conserved DNA module array (CMA3)	Development related	8
5UTR Py-rich stretch	cis-acting element conferring high transcription levels	Development related	1
AAAC-motif	light responsive element	Light responsive	2
AACA_motif	involved in endosperm-specific negative expression	Development related	2
A-box	cis-acting regulatory element	Other	39
ABRE	cis-acting element involved in the abscisic acid responsiveness	phytohormone responsive	253
ACA-motif	part of gapA in (gapA-CMA1) involved with light responsiveness	Light responsive	1
ACE	cis-acting element involved in light responsiveness	Light responsive	15
AE-box	part of a module for light response	Light responsive	51
ARE	cis-acting regulatory element essential for the anaerobic induction	stress-related	266
AT1-motif	part of a light responsive module	Light responsive	4
ATC-motif	part of a conserved DNA module involved in light responsiveness	Light responsive	11
ATCT-motif	part of a conserved DNA module involved in light responsiveness	Light responsive	34
AT-rich element	binding site of AT-rich DNA binding protein (ATBP-1)	Other	15
AT-rich sequence	element for maximal elicitor-mediated activation (2copies)	stress-related	12
AuxRE	part of an auxin-responsive element	phytohormone responsive	1
AuxRR-core	cis-acting regulatory element involved in auxin responsiveness	phytohormone responsive	27
Box 4	part of a conserved DNA module involved in light responsiveness	Light responsive	246
Box II	part of a light responsive element	Light responsive	12
Box II -like sequence	cis-acting regulatory element	Other	1
Box III	protein binding site	Other	8
CAT-box	cis-acting regulatory element related to meristem expression	Development related	51
C-box	cis-acting regulatory element involved in light responsiveness	Light responsive	1
CCAAT-box	MYBHv1 binding site	Other	40
CGTCA-motif	cis-acting regulatory element involved in the MeJA-responsiveness	phytohormone responsive	159
chs-CMA1a	part of a light responsive element	Light responsive	15
chs-CMA2a	part of a light responsive element	Light responsive	15
chs-CMA2b	part of a light responsive element	Light responsive	3
chs-Unit 1 m1	part of a light responsive element	Light responsive	1
circadian	cis-acting regulatory element involved in circadian control	Development related	25
GA-motif	part of a light responsive element	Light responsive	24
Gap-box	part of a light responsive element	Light responsive	3
GARE-motif	gibberellin-responsive element	phytohormone responsive	22
GATA-motif	part of a light responsive element	Light responsive	71
G-Box	cis-acting regulatory element involved in light responsiveness	Light responsive	277
GC-motif	enhancer-like element involved in anoxic specific inducibility	stress-related	31
GCN4_motif	cis-regulatory element involved in endosperm expression	Development related	25
GGA-motif	part of a light responsive element	Light responsive	1
GT1-motif	light responsive element	Light responsive	178
GTGGC-motif	part of a light responsive element	Light responsive	3
HD-Zip 1	element involved in differentiation of the palisade mesophyll cells	Development related	6
HD-Zip 3	protein binding site	Development related	4
I-box	part of a light responsive element	Light responsive	41
LAMP-element	part of a light responsive element	Light responsive	14
L-box	part of a light responsive element	Light responsive	4
LS7	part of a light responsive element	Light responsive	2
LTR	cis-acting element involved in low-temperature responsiveness	stress-related	66
MBS	MYB binding site involved in drought-inducibility	stress-related	92
MBSI	MYB binding site involved in flavonoid biosynthetic genes regulation	stress-related	7
MRE	MYB binding site involved in light responsiveness	Light responsive	52
MSA-like	cis-acting element involved in cell cycle regulation	Development related	4
O2-site	cis-acting regulatory element involved in zein metabolism regulation	Development related	72
P-box	gibberellin-responsive element	phytohormone responsive	48
RY-element	cis-acting regulatory element involved in seed-specific regulation	Development related	10
Sp1	light responsive element	Light responsive	33
TATC-box	cis-acting element involved in gibberellin-responsiveness	phytohormone responsive	19
TCA-element	cis-acting element involved in salicylic acid responsiveness	phytohormone responsive	103
TCCC-motif	part of a light responsive element	Light responsive	62
TC-rich repeats	cis-acting element involved in defense and stress responsiveness	stress-related	52
TCT-motif	part of a light responsive element	Light responsive	102
TGA-box	part of an auxin-responsive element	phytohormone responsive	8
TGACG-motif	cis-acting regulatory element involved in the MeJA-responsiveness	phytohormone responsive	159
TGA-element	auxin-responsive element	phytohormone responsive	32
WUN-motif	wound-responsive element	stress-related	4
Cis-acting elements were predicted using PlantCARE based on the 2000 bp upstream promoter sequences. “Number (n)” indicates the total occurrences of each element in all analyzed promoters.
