# Supplementary material for: Genome-Wide Identification and Characterization of the NAC Transcription Factor Family in Sinojackia xylocarpa Hu
Source: Plants (Basel). 2026 Apr 9;15(8):1163. doi: 10.3390/plants15081163 (PMC13119869; doi:10.3390/plants15081163)
Supplement: Supplementary file 1 [file plants-15-01163-s001.zip › Tables/Table S13.xlsx]

## Sheet: Sheet1
Table S13. Expression profiles of selected SxyNAC genes across different samples based on RNA-seq data. Values are presented as log₂(FPKM + 1).
Gene ID	Sample
	2026-04-01	2026-04-02	2026-04-03	2026-05-01	2026-05-02	2026-05-03	2026-06-01	2026-06-02	2026-06-03	2026-07-01	2026-07-02	2026-07-03	2026-08-01	2026-08-02	2026-08-03	2026-09-01	2026-09-02	2026-09-03
Ssp03G019960	6.37278	6.32535	6.32966	6.52403	6.47865	6.34696	6.37972	6.59872	6.34447	7.09191	7.34225	7.4685	7.1471	6.9479	7.06695	7.97797	7.6034	7.57319
Ssp04G010490	3.63691	3.40463	3.95513	3.91169	3.70487	3.89627	6.2765	6.68187	6.86121	7.49809	8.36785	7.99333	6	6.0798	6.4759	8.71198	8.03	8.61007
Ssp04G020850	3.85798	3.90497	4.06953	3.76447	3.58015	2.74846	5.1334	5.24489	5.66135	7.37487	8.17158	7.93946	6.42543	7.27631	5.79623	0.454176	0.992768	1.80323
Ssp05G026660	5.07767	4.04089	5.19731	5.7301	5.51759	5.72192	6.50112	6.67483	6.87774	7.6287	7.10476	7.1151	8.52438	8.12954	8.90701	6.36964	6.9888	6.63604
Ssp05G026670	6.26078	6.4219	6.09592	5.22381	5.29205	5.24793	7.09022	7.34802	7.23103	7.69544	8.7011	8.61261	7.29517	6.82947	7.44708	9.92134	10.2641	10.0586
Ssp06G028860	5.49825	5.55182	5.5552	5.7046	5.73769	5.53419	5.59365	5.78372	5.57894	6.13853	6.32139	6.24679	6.23439	6.25758	6.29572	6.32625	6.2651	6.46712
Ssp08G003630	5.06781	4.93546	5.05268	5.22149	5.40905	5.37365	6.10727	6.09043	5.84624	6.20692	6.69738	6.29407	4.78921	4.99594	4.92932	5.00585	4.58796	5.19849
Ssp10G008560	4.53045	5.20906	4.46401	5.26416	4.81506	4.87036	5.70543	6.06458	6.37069	6.70238	6.81237	6.7811	6.92908	6.62717	7.19387	6.94918	7.90159	6.78581
Ssp11G002100	6.4733	6.32823	6.15218	6.17752	6.22843	6.03716	7.61846	7.72233	7.70259	8.0278	8.68345	8.61791	8.18918	7.71624	8.03535	8.76626	8.80491	8.78849
Sspptg001835lG000030	3.60881	3.19849	3.99186	4.12681	3.94017	3.55336	6.73037	7.29453	7.16561	7.58744	8.56682	8.18264	6.17213	6.42391	6.56925	8.68148	7.89257	8.64728
Column labels indicate developmental stages and biological replicates. “Apr”, “May”, “Jun”, “Jul”, “Aug”, and “Sep” represent different developmental stages, and the prefixes “1”, “2”, and “3” denote the three biological replicates for each stage. Expression values are shown as log₂(FPKM + 1).
