# Supplementary material for: Genome-Wide Identification and Characterization of the NAC Transcription Factor Family in Sinojackia xylocarpa Hu
Source: Plants (Basel). 2026 Apr 9;15(8):1163. doi: 10.3390/plants15081163 (PMC13119869; doi:10.3390/plants15081163)
Supplement: Supplementary file 1 [file plants-15-01163-s001.zip › Tables/Table S14.xlsx]

## Sheet: Sheet1
Table S14. Summary of SxyNAC genes and predicted subcellular localization.
ID	WOLFSPORT	BUSCA
Ssp01G001580.1	cysk	nucleus
Ssp01G006140.1	nucl	nucleus
Ssp01G006190.1	chlo	chloroplast
Ssp01G006220.1	pero	nucleus
Ssp01G010880.1	cyto	nucleus
Ssp01G019450.1	chlo	nucleus
Ssp02G002790.1	nucl	nucleus
Ssp02G012660.1	nucl	nucleus
Ssp02G021450.1	nucl	nucleus
Ssp02G021460.1	nucl	nucleus
Ssp03G008180.1	plas	nucleus
Ssp03G009410.1	nucl	nucleus
Ssp03G011600.1	cyto	nucleus
Ssp03G011820.1	nucl	nucleus
Ssp03G015580.1	nucl	nucleus
Ssp03G019960.1	vacu	endomembrane system
Ssp03G019970.1	nucl	nucleus
Ssp03G024510.1	pero	nucleus
Ssp03G027330.1	nucl	nucleus
Ssp03G027340.1	nucl	nucleus
Ssp04G008230.1	nucl	plasma membrane
Ssp04G010490.1	nucl	nucleus
Ssp04G012050.1	nucl	nucleus
Ssp04G013010.1	nucl	nucleus
Ssp04G020850.1	nucl	nucleus
Ssp04G029800.1	chlo	chloroplast
Ssp04G029830.1	vacu	endomembrane system
Ssp04G031170.1	nucl	nucleus
Ssp04G031190.1	nucl	nucleus
Ssp04G031210.1	nucl	nucleus
Ssp04G032610.1	nucl	nucleus
Ssp04G037110.1	nucl	nucleus
Ssp04G038120.1	chlo	endomembrane system
Ssp05G000130.1	nucl	nucleus
Ssp05G000160.1	pero	nucleus
Ssp05G010640.1	nucl	nucleus
Ssp05G012200.1	nucl	nucleus
Ssp05G012490.1	nucl	nucleus
Ssp05G019410.1	nucl	nucleus
Ssp05G026660.1	nucl	nucleus
Ssp05G026670.1	nucl	nucleus
Ssp05G027280.1	nucl	nucleus
Ssp05G031680.1	nucl	nucleus
Ssp05G031900.1	cyto	nucleus
Ssp05G032560.1	nucl	nucleus
Ssp06G000220.1	nucl	nucleus
Ssp06G001670.1	mito	nucleus
Ssp06G003550.1	nucl	nucleus
Ssp06G003880.1	nucl	nucleus
Ssp06G004390.1	nucl	nucleus
Ssp06G011640.1	nucl	nucleus
Ssp06G014770.1	nucl	nucleus
Ssp06G019500.1	cyto	extracellular space
Ssp06G025710.1	nucl	nucleus
Ssp06G027520.1	nucl	nucleus
Ssp06G028180.1	nucl	nucleus
Ssp06G028860.1	nucl	nucleus
Ssp07G015990.1	nucl	nucleus
Ssp07G019900.1	nucl	nucleus
Ssp07G020040.1	cysk	nucleus
Ssp07G023940.1	nucl	nucleus
Ssp07G023960.1	chlo	chloroplast
Ssp07G033420.1	nucl	nucleus
Ssp08G001010.1	nucl	nucleus
Ssp08G001030.1	nucl	nucleus
Ssp08G001040.1	nucl	nucleus
Ssp08G001050.1	nucl	nucleus
Ssp08G001110.1	nucl	nucleus
Ssp08G001120.1	nucl	nucleus
Ssp08G001130.1	nucl	nucleus
Ssp08G001140.1	nucl	nucleus
Ssp08G003630.1	nucl	nucleus
Ssp08G007990.1	nucl	nucleus
Ssp08G010390.1	nucl	nucleus
Ssp08G019050.1	nucl	nucleus
Ssp08G019150.1	nucl	nucleus
Ssp08G023160.1	nucl	nucleus
Ssp08G026250.1	nucl	nucleus
Ssp09G000010.1	golg	nucleus
Ssp09G003320.1	nucl	nucleus
Ssp09G013490.1	nucl	nucleus
Ssp09G015920.1	nucl	nucleus
Ssp09G020640.1	nucl	nucleus
Ssp09G021640.1	nucl	nucleus
Ssp10G002540.1	nucl	nucleus
Ssp10G008560.1	nucl	nucleus
Ssp10G009590.1	cyto	nucleus
Ssp10G010660.1	cyto	nucleus
Ssp10G010890.1	plas	plasma membrane
Ssp10G014000.1	nucl	nucleus
Ssp10G020210.1	nucl	nucleus
Ssp10G023040.1	nucl	nucleus
Ssp10G028270.1	nucl	nucleus
Ssp11G000840.1	cyto	nucleus
Ssp11G002100.1	nucl	nucleus
Ssp11G003590.1	nucl	nucleus
Ssp11G003610.1	nucl	nucleus
Ssp11G004710.1	cyto	nucleus
Ssp11G017250.1	nucl	nucleus
Ssp11G018420.1	pero	nucleus
Ssp11G020160.1	nucl	nucleus
Ssp11G023960.1	nucl	nucleus
Ssp11G030800.1	nucl	nucleus
Ssp12G000660.1	nucl	nucleus
Ssp12G007180.1	nucl	nucleus
Ssp12G007560.1	cyto	nucleus
Ssp12G008560.1	nucl	nucleus
Ssp12G011450.1	nucl	nucleus
Ssp12G025370.1	nucl	nucleus
Sspptg000254lG000050.1	nucl	nucleus
Sspptg000374lG000060.1	nucl	nucleus
Sspptg000912lG000010.1	nucl	nucleus
Sspptg001410lG000020.1	nucl	nucleus
Sspptg001835lG000030.1	nucl	nucleus
Sspptg001854lG000030.1	nucl	nucleus
Gene IDs and subcellular localization predictions generated by two online tools, WOLFSPORT and BUSCA, are summarized.
