# Supplementary material for: Genome-Wide Identification and Characterization of the NAC Transcription Factor Family in Sinojackia xylocarpa Hu
Source: Plants (Basel). 2026 Apr 9;15(8):1163. doi: 10.3390/plants15081163 (PMC13119869; doi:10.3390/plants15081163)
Supplement: Supplementary file 1 [file plants-15-01163-s001.zip › Tables/Table S15.xlsx]

## Sheet: Sheet1
Table S15. Primer sequences (5′–3′) used for qRT-PCR analysis.
Primer name	Sequence (5′–3′)	Amplicon size (bp)
Ssp03G019960-F	CGGATGAAGAACTGGTGCGTTACT	198
Ssp03G019960-R	TCGTCCTTGACCCATTCCCATACTT
Ssp04G010490-F	GTATAGGCTCGCCGATGTGGAC	111
Ssp04G010490-R	TGCTTCTCAATGGTGCCCTTCTT
Ssp04G020850-F	TCACAGCCGCCTTCTACTGAGA	225
Ssp04G020850-R	TTCATCATCCGACCACGCCTTC
Ssp05G026660-F	CCGTCTCAATCATCGCCGAAGTC	230
Ssp05G026660-R	TGCCTTCTTCACACCAACCTTCTG
Ssp05G026670-F	CGGAAGTGCAAGGTTGGACGATT	132
Ssp05G026670-R	GACGACGACGACGACGATGAAC
Ssp06G028860-F	GGAGTTGGCAGATGCTGGAATCG	291
Ssp06G028860-R	TGGAACAGGTGGAGGCACTTCAT
Ssp08G003630-F	GTCCATCGCTGCCACCTCTAATG	147
Ssp08G003630-R	CGCCGTCTGACAATCTTGCTGAT
Ssp10G008560-F	AATGAGCCATCGGAGAAGCAGTT	133
Ssp10G008560-R	CACCAAGTGAACCAACAAGCATGT
Ssp11G002100-F	ACAGCCTAAGGTTGGACGATTGG	298
Ssp11G002100-R	TATCCTGCAACGGCGACATCTG
Sspptg001835lG000030-F	TACAACAAGAAGGGCACCATTGAGA	256
Sspptg001835lG000030-R	TTACTCTGGAACTGTGAAGCGTAGG
F and R indicate forward and reverse primers, respectively. Amplicon size is expressed in base pairs (bp).
