# Supplementary material for: Genome-Wide Identification and Characterization of the NAC Transcription Factor Family in Sinojackia xylocarpa Hu
Source: Plants (Basel). 2026 Apr 9;15(8):1163. doi: 10.3390/plants15081163 (PMC13119869; doi:10.3390/plants15081163)
Supplement: Supplementary file 1 [file plants-15-01163-s001.zip › Tables/Table S16.xlsx]

## Sheet: Sheet1
Table S16. Primer sequences (5′–3′) used for PCR amplification.
Primer name	Sequence (5′–3′)	Amplicon size (bp)
Ssp03G019960-F	ATGGATTCCGAATCGGCAG	1674
Ssp03G019960-R	TCACGAAGCATTGCCTGT
Ssp04G010490-F	ATGGCAACAGATGTGCAATTAC	873
Ssp04G010490-R	TCAGAATGGCTTCTGAAGGTAC
Ssp04G020850-F	ATGACTTGGTGCAGTGACTG	864
Ssp04G020850-R	TCACCCAACATGAACCCTAAAAC
Ssp05G026660-F	ATGGAGAGCACCGATTCG	1032
Ssp05G026660-R	CTAGGAGAACCAATTCAAGCCG
Ssp05G026670-F	ATGGGCGTGGCCGATA	1008
Ssp05G026670-R	CTACTGCCGAAACCTGAATC
Ssp06G028860-F	ATGGCAAGAACATCCCTCC	1719
Ssp06G028860-R	CTAAGAAATGACAAAACTGCAAACATAC
Ssp08G003630-F	ATGGAATTAGGCTCTTCTTCGT	1251
Ssp08G003630-R	TTAGTAGACATTCCATAGATAATTATCGAGATC
Ssp10G008560-F	ATGGAGAGCGCGGAATATTC	1008
Ssp10G008560-R	CTACAAGTTCCAATTCATGCTGG
Ssp11G002100-F	ATGGCAGCAGAGTTGCAAT	906
Ssp11G002100-R	TCAGAATGGCTTCTGAATGTACA
Sspptg001835lG000030-F	ATGGCAACAGATGTGCAATT	873
Sspptg001835lG000030-R	TCAGAATGGCTTCTGAAGGTACA
F and R indicate forward and reverse primers, respectively. Amplicon size is expressed in base pairs (bp).
