# Supplementary material for: Genome-Wide Identification and Characterization of the NAC Transcription Factor Family in Sinojackia xylocarpa Hu
Source: Plants (Basel). 2026 Apr 9;15(8):1163. doi: 10.3390/plants15081163 (PMC13119869; doi:10.3390/plants15081163)
Supplement: Supplementary file 1 [file plants-15-01163-s001.zip › Tables/Table S2.xlsx]

## Sheet: calculate_results
Table S2. Physicochemical properties of SxyNAC proteins, including amino acid length, molecular weight, isoelectric point (pI), GC content, GRAVY, aliphatic index, and instability index.
Protein ID	Amino acid length (aa)	Molecular Weight (Da)	Isoelectric Point (pI)	GC content(%)	GRAVY	Aliphatic index	Instability index
Ssp01G001580.1	370	40803.3	8.51	46.72	-0.521	62.459	37.29
Ssp01G006140.1	322	36864.4	5.71	42	-0.763	68.385	46.043
Ssp01G006190.1	371	42616.7	5.52	41.4	-0.553	80.377	39.743
Ssp01G006220.1	320	36685.1	5.32	42.06	-0.826	64.562	46.002
Ssp01G010880.1	301	33385.9	9.24	48.9	-0.26	84.817	56.046
Ssp01G019450.1	280	31869.2	5.74	47.81	-0.6	66.179	42.388
Ssp02G002790.1	462	51717.7	6.44	48.88	-0.929	56.126	45.472
Ssp02G012660.1	352	40753.2	6.1	39.57	-0.863	62.017	28.349
Ssp02G021450.1	249	28561.4	7.67	45.33	-0.72	56.104	50.372
Ssp02G021460.1	253	29021.7	6.33	47.38	-0.821	53.202	52.325
Ssp03G008180.1	676	76316.6	5.8	43.77	-0.633	64.867	49.476
Ssp03G009410.1	285	32916.9	8.18	46.27	-0.626	66.702	52.163
Ssp03G011600.1	395	44264.4	6.46	45.03	-0.6	56.329	46.094
Ssp03G011820.1	306	34872.7	5.92	45.17	-0.553	65.294	34.904
Ssp03G015580.1	438	48428.3	6.08	46.77	-0.789	58.105	45.512
Ssp03G019960.1	557	62022.8	4.61	46.59	-0.401	75.314	41.163
Ssp03G019970.1	401	45099.1	5.66	48.01	-0.703	73.491	44.945
Ssp03G024510.1	293	34366.8	6.01	43.31	-0.91	62.218	56.366
Ssp03G027330.1	581	64710.1	4.87	45.48	-0.553	73.821	41.873
Ssp03G027340.1	557	61211.9	5.03	46.65	-0.587	71.58	35.924
Ssp04G008230.1	626	70239.9	4.71	45.3	-0.544	73.019	50.602
Ssp04G010490.1	290	33183.1	7.61	55.21	-0.652	62.241	50.732
Ssp04G012050.1	348	40007	5.77	44.7	-0.791	59.684	47.571
Ssp04G013010.1	366	41708.9	6.81	46.96	-0.895	55.683	42.28
Ssp04G020850.1	287	32482.1	8.71	47.69	-0.859	63.449	44.168
Ssp04G029800.1	236	26481.9	5.92	53.59	-0.731	62.034	36.244
Ssp04G029830.1	564	62589.6	4.69	46.49	-0.395	74.539	35.801
Ssp04G031170.1	432	49168.2	4.6	41.65	-0.748	73.981	60.91
Ssp04G031190.1	492	56392.3	4.78	40.97	-0.78	72.5	58.068
Ssp04G031210.1	492	56392.3	4.78	40.97	-0.78	72.5	58.068
Ssp04G032610.1	313	36852.4	6.03	44.69	-0.943	66.006	44.721
Ssp04G037110.1	305	34242.9	7.67	44.12	-0.582	63.967	35.236
Ssp04G038120.1	802	88831.5	5.16	46.62	-0.325	83.99	44.597
Ssp05G000130.1	377	42801.2	6.01	45.41	-0.648	67.533	48.408
Ssp05G000160.1	403	45754.3	6.13	44.8	-0.671	65.385	47.14
Ssp05G010640.1	372	42333.6	6.22	48.35	-0.747	64.758	53.738
Ssp05G012200.1	195	22263.3	5.13	47.96	-0.656	61.436	42.445
Ssp05G012490.1	196	22302.4	5.13	48.05	-0.635	63.622	42.003
Ssp05G019410.1	297	34507.8	5.96	46.2	-0.608	72.222	40.666
Ssp05G026660.1	343	37992.1	8.25	54.17	-0.726	60.029	42.171
Ssp05G026670.1	335	37593.6	8.22	50.89	-0.636	64.328	32.721
Ssp05G027280.1	346	38200.6	8.05	54.56	-0.474	66.561	46.382
Ssp05G031680.1	321	36765.3	7.54	46.79	-0.643	56.137	49.726
Ssp05G031900.1	307	35586.8	8.63	43.72	-0.694	65.7	38.793
Ssp05G032560.1	410	46314	6.63	43.47	-0.76	67.317	37.671
Ssp06G000220.1	286	31424.2	9.72	46.34	-0.455	70.909	45.059
Ssp06G001670.1	418	46668.6	5.33	42.4	-0.662	63.469	41.599
Ssp06G003550.1	402	44993.3	7.07	43.26	-0.602	59.478	39.547
Ssp06G003880.1	346	39308.6	5.5	44.67	-0.632	62.543	42.605
Ssp06G004390.1	348	39195.6	5.89	44.13	-0.591	66.379	40.242
Ssp06G011640.1	352	40335.2	4.98	47.4	-0.792	63.437	47.225
Ssp06G014770.1	354	40574.9	6.47	41.22	-0.844	56.751	44.462
Ssp06G019500.1	297	33590.2	5.73	48.21	-0.536	65.354	38.676
Ssp06G025710.1	351	39657	6.86	43.75	-0.692	68.376	39.041
Ssp06G027520.1	258	29210.9	5.94	48.91	-0.82	57.054	56.988
Ssp06G028180.1	341	39185.5	5.83	49.12	-0.764	56.686	48.08
Ssp06G028860.1	572	62722.9	5.06	44.33	-0.409	72.762	39.696
Ssp07G015990.1	348	38784.1	7.16	56.16	-0.553	59.195	56.841
Ssp07G019900.1	308	34834.2	8.3	46.71	-0.509	57.857	49.057
Ssp07G020040.1	294	33528.1	8.15	43.73	-0.722	68.912	45.703
Ssp07G023940.1	331	37030.7	5.86	44.58	-0.791	69.486	52.808
Ssp07G023960.1	312	35750.1	6.25	43.24	-0.538	74.327	43.328
Ssp07G033420.1	398	44287.5	5.37	43.27	-0.808	61.533	34.729
Ssp08G001010.1	294	33952.3	5.7	45.99	-0.883	58.673	41.39
Ssp08G001030.1	323	37772.6	5.16	44.96	-0.986	58.545	51.803
Ssp08G001040.1	251	29285.1	6.25	43.52	-0.97	61.315	47.35
Ssp08G001050.1	342	39464.2	6.77	42.47	-1.106	51.579	42.592
Ssp08G001110.1	290	33634.9	5.58	45.7	-0.928	55.793	42.393
Ssp08G001120.1	323	37659.5	5.26	45.27	-0.915	60.062	48.746
Ssp08G001130.1	279	32192.3	6.26	43.57	-0.935	60.43	48.779
Ssp08G001140.1	318	36697	6.09	42.84	-1.159	48.082	41.945
Ssp08G003630.1	416	46819.3	5.78	45	-0.879	54.207	45.171
Ssp08G007990.1	340	38890.2	6.61	43.21	-0.683	67.647	36.094
Ssp08G010390.1	248	28684.3	6.25	45.78	-0.954	51.895	53.684
Ssp08G019050.1	442	49689.2	5.4	43.04	-0.694	70.701	37.869
Ssp08G019150.1	442	49689.2	5.4	43.04	-0.694	70.701	37.869
Ssp08G023160.1	442	49985	8.87	46.58	-0.679	60.498	54.316
Ssp08G026250.1	251	28429.4	8.86	46.16	-0.673	60.12	38.988
Ssp09G000010.1	567	63216.2	5.29	48	-0.674	66.208	50.532
Ssp09G003320.1	318	37438.4	6.17	42.84	-0.9	60.377	57.54
Ssp09G013490.1	318	35835.7	6.36	43.57	-0.589	62.579	42.549
Ssp09G015920.1	364	41116	8.69	46.3	-0.652	63.434	36.389
Ssp09G020640.1	241	27137.7	8.31	47.38	-0.664	62.697	45.692
Ssp09G021640.1	202	23130	4.13	40.72	-0.572	78.119	51.208
Ssp10G002540.1	474	53763.8	5.45	41.05	-0.702	68.08	46.033
Ssp10G008560.1	335	37258.4	8.41	49.11	-0.595	68.716	39.33
Ssp10G009590.1	247	27560.1	9.07	44.09	-0.395	82.874	52.875
Ssp10G010660.1	181	20896.1	8.97	47.8	-0.633	66.188	48.884
Ssp10G010890.1	381	43207	5.34	42.84	-0.662	67.244	57.838
Ssp10G014000.1	385	44464.7	8.36	41.36	-0.908	69.091	54.977
Ssp10G020210.1	339	38357.2	5.39	44.61	-0.695	54.041	46.061
Ssp10G023040.1	337	39419.7	6.32	43.2	-0.883	58.427	53.547
Ssp10G028270.1	393	44920.5	5.97	50.08	-0.833	61.552	61.385
Ssp11G000840.1	313	36156.2	6.16	41.4	-0.727	65.719	45.327
Ssp11G002100.1	301	34097	6.4	53.75	-0.561	64.85	52.313
Ssp11G003590.1	340	38490.7	8.24	43.79	-0.676	62.265	46.378
Ssp11G003610.1	322	36355.3	8.58	44.99	-0.644	63.913	47.299
Ssp11G004710.1	154	18196.8	5.23	36.56	-0.444	72.143	42.603
Ssp11G017250.1	252	28561.6	8.82	45.98	-0.698	61.825	40.229
Ssp11G018420.1	281	31987.6	9.15	42.2	-0.637	65.943	34.412
Ssp11G020160.1	462	51705.1	5.07	44.64	-0.727	68.723	45.775
Ssp11G023960.1	326	36009.8	5.59	47.09	-0.752	53.926	50.617
Ssp11G030800.1	437	48869.4	6.21	47.26	-0.552	65.469	34.257
Ssp12G000660.1	294	33950.3	7.64	45.76	-0.639	72.347	42.558
Ssp12G007180.1	229	25990.7	4.95	41.3	-0.599	74.498	52.127
Ssp12G007560.1	313	35769.8	5.03	42.36	-0.595	72.236	36.964
Ssp12G008560.1	194	22102	4.86	46.32	-0.693	68.866	36.252
Ssp12G011450.1	391	44591.1	6.8	49.66	-0.765	61.893	51.569
Ssp12G025370.1	429	49476	4.65	39.92	-0.684	72.704	53.367
Sspptg000254lG000050.1	346	39727.6	8.11	42.94	-0.935	60.029	56.98
Sspptg000374lG000060.1	284	32521.2	9	42.46	-0.706	65.211	28.792
Sspptg000912lG000010.1	335	39190.4	6.31	43.35	-0.891	58.478	53.807
Sspptg001410lG000020.1	363	41317.4	6.81	46.89	-0.896	56.143	43.077
Sspptg001835lG000030.1	290	33174.1	7.61	55.44	-0.639	62.241	50.719
Sspptg001854lG000030.1	343	39379.3	8.72	43.12	-0.917	60.554	59.061
Amino acid length, molecular weight, isoelectric point (pI), GRAVY, aliphatic index, and instability index were calculated using Biopython based on the predicted protein sequences, and GC content was calculated from the corresponding coding sequences (CDS).
