# Supplementary material for: Genome-Wide Identification and Characterization of the NAC Transcription Factor Family in Sinojackia xylocarpa Hu
Source: Plants (Basel). 2026 Apr 9;15(8):1163. doi: 10.3390/plants15081163 (PMC13119869; doi:10.3390/plants15081163)
Supplement: Supplementary file 1 [file plants-15-01163-s001.zip › Tables/Table S3.xlsx]

## Sheet: nac_genes_location_副本
Table S3. Chromosomal locations of SxyNAC genes in the S. xylocarpa genome.
Chromosome	Start (bp)	End (bp)	Gene ID	Strand
Chr01	33944068	33953672	Ssp01G001580	+
Chr01	73057021	73058322	Ssp01G006140	-
Chr01	73534641	73539300	Ssp01G006190	+
Chr01	73667812	73669112	Ssp01G006220	+
Chr01	90929676	90934205	Ssp01G010880	+
Chr01	105486276	105492107	Ssp01G019450	+
Chr02	4431127	4437107	Ssp02G002790	+
Chr02	26534287	26536751	Ssp02G012660	-
Chr02	79671937	79673047	Ssp02G021450	-
Chr02	79680817	79683311	Ssp02G021460	-
Chr03	57567373	57572451	Ssp03G008180	+
Chr03	60861506	60864855	Ssp03G009410	-
Chr03	66091156	66092942	Ssp03G011600	+
Chr03	66614738	66616462	Ssp03G011820	+
Chr03	73230486	73238984	Ssp03G015580	-
Chr03	80784822	80791563	Ssp03G019960	-
Chr03	80797654	80807560	Ssp03G019970	-
Chr03	87077406	87079963	Ssp03G024510	-
Chr03	90425510	90431223	Ssp03G027330	-
Chr03	90437394	90441786	Ssp03G027340	-
Chr04	11318387	11322012	Ssp04G008230	-
Chr04	15086230	15088346	Ssp04G010490	+
Chr04	17664704	17668515	Ssp04G012050	+
Chr04	19118988	19122740	Ssp04G013010	-
Chr04	31433320	31436208	Ssp04G020850	+
Chr04	50474602	50485379	Ssp04G029800	+
Chr04	50530345	50542242	Ssp04G029830	+
Chr04	55235862	55237378	Ssp04G031170	+
Chr04	55245400	55246914	Ssp04G031190	+
Chr04	55277696	55279210	Ssp04G031210	+
Chr04	63125728	63130612	Ssp04G032610	-
Chr04	84282548	84284675	Ssp04G037110	+
Chr04	86989768	87068202	Ssp04G038120	-
Chr05	527152	528865	Ssp05G000130	+
Chr05	620003	625636	Ssp05G000160	+
Chr05	45722536	45724689	Ssp05G010640	+
Chr05	49616543	49618434	Ssp05G012200	+
Chr05	50108767	50110601	Ssp05G012490	+
Chr05	66074625	66077161	Ssp05G019410	+
Chr05	77698984	77700859	Ssp05G026660	-
Chr05	77733902	77735613	Ssp05G026670	-
Chr05	78539295	78540918	Ssp05G027280	-
Chr05	83728158	83733603	Ssp05G031680	-
Chr05	83971719	83973683	Ssp05G031900	-
Chr05	85098191	85100601	Ssp05G032560	+
Chr06	252304	253870	Ssp06G000220	-
Chr06	1765291	1770347	Ssp06G001670	-
Chr06	4063301	4065972	Ssp06G003550	+
Chr06	4445836	4447575	Ssp06G003880	+
Chr06	5072051	5073348	Ssp06G004390	+
Chr06	15474016	15479333	Ssp06G011640	+
Chr06	20738351	20740229	Ssp06G014770	-
Chr06	28528992	28534395	Ssp06G019500	-
Chr06	43319492	43323397	Ssp06G025710	-
Chr06	50573443	50574809	Ssp06G027520	+
Chr06	55627412	55629788	Ssp06G028180	+
Chr06	60402994	60410031	Ssp06G028860	-
Chr07	46953755	46956769	Ssp07G015990	+
Chr07	54825086	54829307	Ssp07G019900	-
Chr07	55014008	55017154	Ssp07G020040	-
Chr07	61094305	61101560	Ssp07G023940	+
Chr07	61125772	61128495	Ssp07G023960	-
Chr07	74888652	74893289	Ssp07G033420	+
Chr08	1870758	1872062	Ssp08G001010	+
Chr08	1884816	1888608	Ssp08G001030	+
Chr08	1890534	1892115	Ssp08G001040	+
Chr08	1895570	1898196	Ssp08G001050	+
Chr08	2004395	2005687	Ssp08G001110	+
Chr08	2012072	2015901	Ssp08G001120	+
Chr08	2017754	2019411	Ssp08G001130	+
Chr08	2022912	2026315	Ssp08G001140	+
Chr08	6160499	6162331	Ssp08G003630	-
Chr08	13821239	13822796	Ssp08G007990	-
Chr08	19715735	19718715	Ssp08G010390	+
Chr08	58776911	58784237	Ssp08G019050	+
Chr08	59013753	59020997	Ssp08G019150	-
Chr08	69335466	69344045	Ssp08G023160	+
Chr08	74553649	74556057	Ssp08G026250	+
Chr09	6427	11404	Ssp09G000010	+
Chr09	5112940	5114409	Ssp09G003320	+
Chr09	43009312	43011686	Ssp09G013490	-
Chr09	50867403	50869290	Ssp09G015920	-
Chr09	60523553	60527966	Ssp09G020640	+
Chr09	62399998	62401491	Ssp09G021640	+
Chr10	4714986	4721536	Ssp10G002540	-
Chr10	17561839	17563914	Ssp10G008560	-
Chr10	20162314	20171268	Ssp10G009590	-
Chr10	23529257	23530323	Ssp10G010660	+
Chr10	24025417	24031352	Ssp10G010890	+
Chr10	39204034	39208011	Ssp10G014000	-
Chr10	56522093	56524194	Ssp10G020210	-
Chr10	62308962	62311491	Ssp10G023040	-
Chr10	70553648	70556232	Ssp10G028270	-
Chr11	1196892	1199779	Ssp11G000840	-
Chr11	2836176	2838443	Ssp11G002100	-
Chr11	5130293	5134316	Ssp11G003590	-
Chr11	5148538	5150412	Ssp11G003610	-
Chr11	6583568	6585413	Ssp11G004710	-
Chr11	26190102	26192123	Ssp11G017250	+
Chr11	28325731	28327336	Ssp11G018420	-
Chr11	32512953	32521212	Ssp11G020160	+
Chr11	47580110	47583870	Ssp11G023960	+
Chr11	68167911	68170567	Ssp11G030800	-
Chr12	915741	917885	Ssp12G000660	-
Chr12	10264336	10265699	Ssp12G007180	-
Chr12	10821646	10822872	Ssp12G007560	-
Chr12	12620208	12622331	Ssp12G008560	+
Chr12	18426534	18428971	Ssp12G011450	-
Chr12	56546452	56549304	Ssp12G025370	-
ptg000254l	55628	63427	Sspptg000254lG000050	-
ptg000374l	56766	58291	Sspptg000374lG000060	+
ptg000912l	10050	12332	Sspptg000912lG000010	+
ptg001410l	40238	43986	Sspptg001410lG000020	-
ptg001835l	45461	47704	Sspptg001835lG000030	+
ptg001854l	39359	47169	Sspptg001854lG000030	-
Start and end positions are based on the genome annotation of S. xylocarpa; strand “+” and “−” indicate forward and reverse strands, respectively.
