# Supplementary material for: Genome-Wide Identification and Characterization of the NAC Transcription Factor Family in Sinojackia xylocarpa Hu
Source: Plants (Basel). 2026 Apr 9;15(8):1163. doi: 10.3390/plants15081163 (PMC13119869; doi:10.3390/plants15081163)
Supplement: Supplementary file 1 [file plants-15-01163-s001.zip › Tables/Table S4.xlsx]

## Sheet: Sheet1
Table S4. Distribution of NAC-enriched clusters across chromosomes in S. xylocarpa.
Chromosome	Number of genes in cluster	Cluster member
Chr04	4	SxyNAC063, SxyNAC108, SxyNAC022, SxyNAC023
Chr05	7	SxyNAC072, SxyNAC100, SxyNAC114, SxyNAC038, SxyNAC049, SxyNAC073, SxyNAC027
Chr06	5	SxyNAC086, SxyNAC007, SxyNAC074, SxyNAC039, SxyNAC040
Chr08	11	SxyNAC088, SxyNAC089, SxyNAC090, SxyNAC091, SxyNAC092, SxyNAC093, SxyNAC094, SxyNAC095, SxyNAC042, SxyNAC103, SxyNAC077
Chr11	5	SxyNAC032, SxyNAC110, SxyNAC045, SxyNAC046, SxyNAC080
The number of genes in each cluster indicates the total number of SxyNAC members located within the corresponding NAC-enriched chromosomal cluster.
