# Supplementary material for: Genome-Wide Identification and Characterization of the NAC Transcription Factor Family in Sinojackia xylocarpa Hu
Source: Plants (Basel). 2026 Apr 9;15(8):1163. doi: 10.3390/plants15081163 (PMC13119869; doi:10.3390/plants15081163)
Supplement: Supplementary file 1 [file plants-15-01163-s001.zip › Tables/Table S5.xlsx]

## Sheet: Sheet1
Table S5. Classification of duplication types of SxyNAC genes.
Protein ID	Duplication type
Ssp01G001580.1	Dispersed
Ssp01G006140.1	Proximal
Ssp01G006190.1	Proximal
Ssp01G006220.1	Proximal
Ssp01G010880.1	Dispersed
Ssp01G019450.1	WGD or Segmental
Ssp02G002790.1	WGD or Segmental
Ssp02G012660.1	Dispersed
Ssp02G021450.1	WGD or Segmental
Ssp02G021460.1	Tandem
Ssp03G008180.1	Dispersed
Ssp03G009410.1	Dispersed
Ssp03G011600.1	WGD or Segmental
Ssp03G011820.1	WGD or Segmental
Ssp03G015580.1	WGD or Segmental
Ssp03G019960.1	WGD or Segmental
Ssp03G019970.1	Tandem
Ssp03G024510.1	WGD or Segmental
Ssp03G027330.1	WGD or Segmental
Ssp03G027340.1	Tandem
Ssp04G008230.1	Dispersed
Ssp04G010490.1	WGD or Segmental
Ssp04G012050.1	WGD or Segmental
Ssp04G013010.1	Dispersed
Ssp04G020850.1	WGD or Segmental
Ssp04G029800.1	WGD or Segmental
Ssp04G029830.1	Proximal
Ssp04G031170.1	Proximal
Ssp04G031190.1	Tandem
Ssp04G031210.1	Tandem
Ssp04G032610.1	WGD or Segmental
Ssp04G037110.1	Dispersed
Ssp04G038120.1	WGD or Segmental
Ssp05G000130.1	WGD or Segmental
Ssp05G000160.1	Proximal
Ssp05G010640.1	WGD or Segmental
Ssp05G012200.1	WGD or Segmental
Ssp05G012490.1	WGD or Segmental
Ssp05G019410.1	WGD or Segmental
Ssp05G026660.1	WGD or Segmental
Ssp05G026670.1	Tandem
Ssp05G027280.1	WGD or Segmental
Ssp05G031680.1	WGD or Segmental
Ssp05G031900.1	WGD or Segmental
Ssp05G032560.1	Dispersed
Ssp06G000220.1	WGD or Segmental
Ssp06G001670.1	WGD or Segmental
Ssp06G003550.1	WGD or Segmental
Ssp06G003880.1	WGD or Segmental
Ssp06G004390.1	WGD or Segmental
Ssp06G011640.1	Dispersed
Ssp06G014770.1	WGD or Segmental
Ssp06G019500.1	WGD or Segmental
Ssp06G025710.1	WGD or Segmental
Ssp06G027520.1	WGD or Segmental
Ssp06G028180.1	WGD or Segmental
Ssp06G028860.1	Dispersed
Ssp07G015990.1	WGD or Segmental
Ssp07G019900.1	WGD or Segmental
Ssp07G020040.1	WGD or Segmental
Ssp07G023940.1	WGD or Segmental
Ssp07G023960.1	WGD or Segmental
Ssp07G033420.1	WGD or Segmental
Ssp08G001010.1	Proximal
Ssp08G001030.1	Tandem
Ssp08G001040.1	Tandem
Ssp08G001050.1	Tandem
Ssp08G001110.1	Tandem
Ssp08G001120.1	Tandem
Ssp08G001130.1	Tandem
Ssp08G001140.1	Tandem
Ssp08G003630.1	Dispersed
Ssp08G007990.1	WGD or Segmental
Ssp08G010390.1	WGD or Segmental
Ssp08G019050.1	Dispersed
Ssp08G019150.1	WGD or Segmental
Ssp08G023160.1	WGD or Segmental
Ssp08G026250.1	WGD or Segmental
Ssp09G000010.1	Dispersed
Ssp09G003320.1	WGD or Segmental
Ssp09G013490.1	WGD or Segmental
Ssp09G015920.1	WGD or Segmental
Ssp09G020640.1	WGD or Segmental
Ssp09G021640.1	Proximal
Ssp10G002540.1	WGD or Segmental
Ssp10G008560.1	WGD or Segmental
Ssp10G009590.1	WGD or Segmental
Ssp10G010660.1	WGD or Segmental
Ssp10G010890.1	Dispersed
Ssp10G014000.1	Dispersed
Ssp10G020210.1	Dispersed
Ssp10G023040.1	WGD or Segmental
Ssp10G028270.1	WGD or Segmental
Ssp11G000840.1	WGD or Segmental
Ssp11G002100.1	WGD or Segmental
Ssp11G003590.1	WGD or Segmental
Ssp11G003610.1	Proximal
Ssp11G004710.1	Dispersed
Ssp11G017250.1	WGD or Segmental
Ssp11G018420.1	Dispersed
Ssp11G020160.1	WGD or Segmental
Ssp11G023960.1	Dispersed
Ssp11G030800.1	Dispersed
Ssp12G000660.1	WGD or Segmental
Ssp12G007180.1	Dispersed
Ssp12G007560.1	Dispersed
Ssp12G008560.1	WGD or Segmental
Ssp12G011450.1	WGD or Segmental
Ssp12G025370.1	Proximal
Sspptg000254lG000050.1	Dispersed
Sspptg000374lG000060.1	Dispersed
Sspptg000912lG000010.1	Dispersed
Sspptg001410lG000020.1	Dispersed
Sspptg001835lG000030.1	Dispersed
Sspptg001854lG000030.1	Dispersed
“WGD or segmental” indicates that a gene is inferred to originate from whole-genome duplication (WGD) or segmental duplication. “Singleton” indicates a single-copy gene (typically not expected for members of a gene family). “Proximal” indicates a gene likely derived from small-scale duplication/transposition events, or from tandem duplication followed by the insertion of intervening genes. “Dispe…
