# Supplementary material for: Genome-Wide Identification and Characterization of the NAC Transcription Factor Family in Sinojackia xylocarpa Hu
Source: Plants (Basel). 2026 Apr 9;15(8):1163. doi: 10.3390/plants15081163 (PMC13119869; doi:10.3390/plants15081163)
Supplement: Supplementary file 1 [file plants-15-01163-s001.zip › Tables/Table S6.xlsx]

## Sheet: Sheet1
Table S6. Collinear gene pairs identified among SxyNAC genes in the S. xylocarpa genome.
Gene 1	Gene 2
Ssp01G019450	Ssp06G019500
Ssp02G002790	Ssp03G015580
Ssp02G021450	Ssp08G010390
Ssp02G021450	Ssp10G010660
Ssp03G024510	Ssp04G032610
Ssp03G027330	Ssp04G038120
Ssp03G019960	Ssp04G029800
Ssp03G011600	Ssp06G003550
Ssp03G011820	Ssp06G003880
Ssp03G011820	Ssp06G004390
Ssp03G011600	Ssp08G023160
Ssp03G011820	Ssp09G015920
Ssp03G024510	Ssp09G003320
Ssp04G010490	Ssp06G028180
Ssp04G020850	Ssp07G023940
Ssp04G032610	Ssp09G003320
Ssp04G010490	Ssp11G002100
Ssp04G012050	Ssp11G000840
Ssp05G012200	Ssp05G012490
Ssp05G031680	Ssp07G019900
Ssp05G031900	Ssp07G020040
Ssp05G027280	Ssp07G015990
Ssp05G026660	Ssp10G008560
Ssp05G000130	Ssp10G028270
Ssp05G019410	Ssp12G000660
Ssp05G012200	Ssp12G008560
Ssp05G010640	Ssp12G011450
Ssp06G001670	Ssp07G033420
Ssp06G003550	Ssp08G023160
Ssp06G025710	Ssp08G007990
Ssp06G000220	Ssp08G026250
Ssp06G003880	Ssp09G015920
Ssp06G000220	Ssp09G020640
Ssp06G004390	Ssp09G015920
Ssp06G027520	Ssp10G010660
Ssp06G014770	Ssp10G002540
Ssp06G000220	Ssp11G017250
Ssp06G028180	Ssp11G002100
Ssp07G023960	Ssp10G009590
Ssp08G026250	Ssp09G020640
Ssp08G010390	Ssp10G010660
Ssp08G026250	Ssp11G017250
Ssp08G019150	Ssp11G020160
Ssp09G003320	Ssp10G023040
Ssp09G020640	Ssp11G017250
Ssp09G013490	Ssp11G003590
Collinear gene pairs were identified using TBtools2.
