# Supplementary material for: Genome-Wide Identification and Characterization of the NAC Transcription Factor Family in Sinojackia xylocarpa Hu
Source: Plants (Basel). 2026 Apr 9;15(8):1163. doi: 10.3390/plants15081163 (PMC13119869; doi:10.3390/plants15081163)
Supplement: Supplementary file 1 [file plants-15-01163-s001.zip › Tables/Table S7.xlsx]

## Sheet: kaks
Table S7. Ka, Ks, Ka/Ks ratio, and divergence time (T) of homologous gene pairs.
Homologous Gene Pair		Ka	Ks	Ka_Ks	T
Ssp05G012200.1	Ssp05G012490.1	0.008791309449826397	0.015873608394032453	0.5538318214484499	1.22105
Ssp03G011600.1	Ssp06G003550.1	0.10204022815561775	0.2876947749671215	0.35468224324643777	22.1304
Ssp08G019150.1	Ssp11G020160.1	0.16291872824251255	0.4233511299407145	0.3848312115414159	32.5655
Ssp05G031680.1	Ssp07G019900.1	0.09085621864796835	0.4325704687785379	0.21003795960579963	33.2747
Ssp04G010490.1	Ssp11G002100.1	0.06397826649539759	0.46258065133152776	0.1383072688216371	35.5831
Ssp06G001670.1	Ssp07G033420.1	0.14669598485155758	0.4722265942339883	0.3106474447706978	36.3251
Ssp09G003320.1	Ssp10G023040.1	0.08287507069587137	0.5174573743790777	0.16015825611784393	39.8044
Ssp05G019410.1	Ssp12G000660.1	0.08858246063238716	0.5230681183534007	0.16935167241934282	40.236
Ssp03G011820.1	Ssp06G004390.1	0.19121159513609295	0.533437998186991	0.35845139601222364	41.0337
Ssp03G011820.1	Ssp06G003880.1	0.13565131513921697	0.5385299456451911	0.2518918701479053	41.4254
Ssp09G013490.1	Ssp11G003590.1	0.08033941119806408	0.5489516011498412	0.14635062732267123	42.227
Ssp03G024510.1	Ssp04G032610.1	0.14706911282697332	0.5498643863802333	0.2674643356976287	42.2973
Ssp08G026250.1	Ssp11G017250.1	0.12208202342109728	0.5537026475415131	0.22048300466532328	42.5925
Ssp02G002790.1	Ssp03G015580.1	0.06978687893903146	0.7165108567765002	0.09739821564322779	55.1162
Ssp02G021450.1	Ssp08G010390.1	0.11997892656515613	0.7281147073095552	0.1647802542108898	56.0088
Ssp04G012050.1	Ssp11G000840.1	0.18385819511444093	0.7450019106274225	0.24678889072861576	57.3078
Ssp05G027280.1	Ssp07G015990.1	0.11606391579499203	0.7723731979201237	0.15026921714468267	59.4133
Ssp01G019450.1	Ssp06G019500.1	0.13103363985925448	0.7752579004959999	0.16901941892552255	59.6352
Ssp05G012200.1	Ssp12G008560.1	0.08901959597476419	0.8092528629598015	0.11000220085620645	62.2502
Ssp05G031900.1	Ssp07G020040.1	0.1926309556701012	0.8740235020992742	0.2203956246112723	67.2326
Ssp06G014770.1	Ssp10G002540.1	0.4195285788859028	0.8919669416632061	0.47034095019668426	68.6128
Ssp03G027330.1	Ssp04G038120.1	0.3564495329369972	0.9058305434136975	0.39350575615797584	69.6793
Ssp05G010640.1	Ssp12G011450.1	0.16328243404830164	0.919512364391325	0.17757502821224935	70.7317
Ssp03G024510.1	Ssp09G003320.1	0.13059093891469398	0.9485723343738564	0.13767103907884454	72.9671
Ssp04G032610.1	Ssp09G003320.1	0.25507232931203694	0.9786383407613919	0.26064003287832327	75.2799
Ssp06G027520.1	Ssp10G010660.1	0.2787451646144009	0.9978104270440766	0.279356836789287	76.7546
Ssp03G019960.1	Ssp04G029800.1	0.19387013487639607	1.0020642491528573	0.19347076301773405	77.0819
Ssp07G023960.1	Ssp10G009590.1	0.24502266690298316	1.0466799097616104	0.23409512747673641	80.5138
Ssp08G010390.1	Ssp10G010660.1	0.33547344411702795	1.1362103017598855	0.29525647109290454	87.4008
Ssp03G011820.1	Ssp09G015920.1	0.24318234142801842	1.2640284031879285	0.1923867698025639	97.233
Ssp06G003550.1	Ssp08G023160.1	0.22357293337160467	1.2704277594182165	0.17598240570088639	97.7252
Ssp06G003880.1	Ssp09G015920.1	0.24116213785036505	1.2738764818060995	0.18931359617256288	97.9905
Ssp06G025710.1	Ssp08G007990.1	0.35921059585443327	1.345578102140475	0.2669563329568309	103.506
Ssp06G004390.1	Ssp09G015920.1	0.27634971740480285	1.3526536263154956	0.20430190850672847	104.05
Ssp02G021450.1	Ssp10G010660.1	0.3861720922002398	1.4165446445680614	0.27261554634445917	108.965
Ssp04G020850.1	Ssp07G023940.1	0.2887956258181775	1.4244364053748655	0.20274378324539935	109.572
Ssp03G011600.1	Ssp08G023160.1	0.2276125714664709	1.542632230488215	0.14754817575309942	118.664
Ssp06G000220.1	Ssp11G017250.1	0.4408399986765892	1.570927817457102	0.2806239687003489	120.841
Ssp09G020640.1	Ssp11G017250.1	0.3200550006624255	1.6399776494530478	0.1951581478986422	126.152
Ssp08G026250.1	Ssp09G020640.1	0.3295568895428366	1.7222617444547508	0.19135122207987654	132.482
Ssp06G000220.1	Ssp09G020640.1	0.5296261483971827	1.9124093284054045	0.27694183485226614	147.108
Ssp05G000130.1	Ssp10G028270.1	0.34149825543693224	2.2401521897220853	0.15244422097915533	172.319
Ssp04G010490.1	Ssp06G028180.1	0.16901879373282208	2.276622829276011	0.0742410168075894	175.125
Ssp05G026660.1	Ssp10G008560.1	0.24850860387658988	2.315475928212089	0.10732506473020323	178.114
Ssp06G028180.1	Ssp11G002100.1	0.20988422298979204	3.283103113603422	0.06392861135556302	252.546
Ssp06G000220.1	Ssp08G026250.1	0.49012181448960823	NaN	NaN
Ka represents the nonsynonymous substitution rate, Ks represents the synonymous substitution rate, and Ka/Ks indicates selective pressure. Divergence time (T) was calculated as T = Ks/(2λ) with λ = 6.5 × 10⁻⁹ substitutions per site per year; T is expressed in million years ago (Mya).
