# Supplementary material for: Genome-Wide Identification and Characterization of the NAC Transcription Factor Family in Sinojackia xylocarpa Hu
Source: Plants (Basel). 2026 Apr 9;15(8):1163. doi: 10.3390/plants15081163 (PMC13119869; doi:10.3390/plants15081163)
Supplement: Supplementary file 1 [file plants-15-01163-s001.zip › Tables/Table S8.xlsx]

## Sheet: Sheet1
Table S8. Syntenic pairs between S. xylocarpa and H. macrophylla identified by comparative synteny analysis.
S. xylocarpa chromosome	Start (bp)	End (bp)	H. macrophylla chromosome	Start (bp)	End (bp)
1	105486276	105492107	1	104511316	104516403
1	105486276	105492107	5	19098889	19103451
2	4431127	4437107	6	114522666	114530931
2	4431127	4437107	7	144351144	144359137
2	26534287	26536751	7	123584036	123590181
2	79671937	79673047	2	101411662	101416407
3	57567373	57572451	3	112588816	112595712
3	57567373	57572451	4	65302105	65309333
3	57567373	57572451	4	59130231	59137808
3	60861506	60864855	3	108762179	108765294
3	66091156	66092942	2	85474131	85477777
3	66091156	66092942	3	123799527	123802529
3	66614738	66616462	3	122884142	122886178
3	66614738	66616462	4	114272988	114275157
3	66614738	66616462	17	73671647	73675735
3	73230486	73238984	6	114522666	114530931
3	73230486	73238984	7	144351144	144359137
3	80784822	80791563	1	51123193	51130562
3	80784822	80791563	18	44827084	44831096
3	80797654	80807560	18	44819535	44821391
3	87077406	87079963	1	83976890	83983749
3	87077406	87079963	18	10765849	10772131
3	90425510	90431223	11	40106408	40113603
3	90425510	90431223	18	2488161	2494508
4	11318387	11322012	12	69852207	69856573
4	11318387	11322012	13	102418978	102423225
4	15086230	15088346	3	10684565	10687081
4	15086230	15088346	12	47316372	47318632
4	15086230	15088346	13	85683707	85686749
4	17664704	17668515	12	20325219	20329683
4	19118988	19122740	12	1057236	1062597
4	31433320	31436208	7	90094351	90099132
4	31433320	31436208	7	86180611	86185801
4	31433320	31436208	9	98121670	98126061
4	50474602	50485379	1	51123193	51130562
4	50474602	50485379	18	44827084	44831096
4	63125728	63130612	1	83976890	83983749
4	63125728	63130612	18	10765849	10772131
4	86989768	87068202	11	40106408	40113603
4	86989768	87068202	18	2488161	2494508
5	527152	528865	8	124630908	124635177
5	527152	528865	15	2565743	2568643
5	527152	528865	16	1186618	1189849
5	45722536	45724689	11	81798915	81802947
5	45722536	45724689	15	80622288	80626607
5	49616543	49618434	11	86633882	86635621
5	49616543	49618434	11	86108628	86110429
5	50108767	50110601	11	86108628	86110429
5	66074625	66077161	3	108762179	108765294
5	66074625	66077161	11	105351465	105353569
5	77698984	77700859	7	96413035	96415017
5	77698984	77700859	9	36300184	36302798
5	77698984	77700859	13	13574245	13578755
5	77733902	77735613	9	36543857	36546257
5	78539295	78540918	13	16567376	16571920
5	83728158	83733603	9	108183892	108189221
5	83728158	83733603	13	3320067	3326178
5	83971719	83973683	9	108962330	108966949
5	83971719	83973683	13	2925050	2929452
5	85098191	85100601	9	110461389	110464485
6	252304	253870	3	132174339	132176412
6	252304	253870	5	101914738	101916400
6	252304	253870	5	104945899	104947545
6	252304	253870	10	94200249	94202644
6	252304	253870	10	97064571	97066986
6	1765291	1770347	3	128696504	128702877
6	1765291	1770347	5	99139629	99145419
6	4063301	4065972	2	85474131	85477777
6	4063301	4065972	3	123799527	123802529
6	4445836	4447575	3	122884142	122886178
6	4445836	4447575	4	114272988	114275157
6	4445836	4447575	4	7693124	7695336
6	4445836	4447575	17	73671647	73675735
6	5072051	5073348	3	122884142	122886178
6	5072051	5073348	4	114272988	114275157
6	15474809	15479333	3	106056040	106060790
6	15474809	15479333	4	73803921	73811874
6	28528992	28534395	1	104511316	104516403
6	28528992	28534395	5	19098889	19103451
6	43319492	43323397	2	109971840	109973623
6	43319492	43323397	16	85553078	85555705
6	50573443	50574809	2	101411662	101416407
6	55627412	55629788	3	10684565	10687081
6	55627412	55629788	12	47316372	47318632
6	55627412	55629788	13	85683707	85686749
6	60402994	60410031	3	33083263	33089452
6	60402994	60410031	3	22348744	22363484
7	46953755	46956769	13	16567376	16571920
7	54825086	54829307	9	108183892	108189221
7	54825086	54829307	13	3320067	3326178
7	55014008	55017154	9	108962330	108966949
7	55014008	55017154	13	2925050	2929452
7	61094305	61101560	7	90094351	90099132
7	61094305	61101560	7	86180611	86185801
7	61094305	61101560	9	98121670	98126061
7	61125772	61128495	7	89985729	89988446
7	61125772	61128495	7	86045332	86048394
7	61125772	61128495	17	38311530	38315022
7	61125772	61128495	17	45676913	45680205
7	74888652	74893289	3	128696504	128702877
7	74888652	74893289	5	99139629	99145419
8	1870758	1872062	10	14398098	14411121
8	13821239	13822796	2	109971840	109973623
8	13821239	13822796	16	85553078	85555705
8	19715735	19718715	2	101411662	101416407
8	59013753	59020997	6	14216451	14225055
8	69335466	69344045	2	85474131	85477777
8	69335466	69344045	3	123799527	123802529
8	74553649	74556057	4	97816667	97820537
8	74553649	74556057	10	94200249	94202644
8	74553649	74556057	10	97064571	97066986
9	5112940	5114409	8	111593259	111600616
9	5112940	5114409	14	98354573	98359845
9	5112940	5114409	18	10765849	10772131
9	43009312	43011686	4	122705104	122708065
9	50867403	50869290	3	122884142	122886178
9	50867403	50869290	4	114272988	114275157
9	50867403	50869290	17	73671647	73675735
9	60523553	60527966	4	97816667	97820537
9	60523553	60527966	10	94200249	94202644
9	60523553	60527966	10	97064571	97066986
10	17561839	17563914	7	96413035	96415017
10	17561839	17563914	9	36300184	36302798
10	20162314	20171268	7	89985729	89988446
10	20162314	20171268	7	86045332	86048394
10	20162314	20171268	17	45676913	45680205
10	20162314	20171268	17	38311530	38315022
10	23529257	23530323	2	101411662	101416407
10	24025417	24031352	16	102545086	102551891
10	56522093	56524194	8	101018054	101022969
10	56522093	56524194	8	87500228	87505092
10	56522093	56524194	14	87588658	87591882
10	62308962	62311491	1	83976890	83983749
10	62308962	62311491	8	111593259	111600616
10	62308962	62311491	14	98354573	98359845
10	62308962	62311491	18	10765849	10772131
10	70553648	70556232	8	124630908	124635177
10	70553648	70556232	15	2565743	2568643
10	70553648	70556232	16	1186618	1189849
11	1196892	1199779	12	20325219	20329683
11	2836176	2838443	3	10684565	10687081
11	2836176	2838443	12	47316372	47318632
11	2836176	2838443	13	85683707	85686749
11	5130293	5134316	4	122705104	122708065
11	26190102	26192123	4	97816667	97820537
11	26190102	26192123	5	101914738	101916400
11	26190102	26192123	10	94200249	94202644
11	26190102	26192123	10	97064571	97066986
11	28325731	28327336	2	84429651	84431243
11	32512953	32521212	6	14216451	14225055
11	68167911	68170567	12	101264787	101267904
11	68167911	68170567	13	131761383	131765119
12	915741	917885	3	108762179	108765294
12	915741	917885	11	105351465	105353569
12	12620208	12622331	11	86633882	86635621
12	12620208	12622331	11	86108628	86110429
12	12620208	12622331	15	85022566	85025108
12	18426534	18428971	11	81798915	81802947
12	18426534	18428971	15	80622288	80626607
Coordinates indicate the chromosomal positions of each collinear pair in the two genomes.
