# Supplementary material for: Genome-Wide Identification and Characterization of the NAC Transcription Factor Family in Sinojackia xylocarpa Hu
Source: Plants (Basel). 2026 Apr 9;15(8):1163. doi: 10.3390/plants15081163 (PMC13119869; doi:10.3390/plants15081163)
Supplement: Supplementary file 1 [file plants-15-01163-s001.zip › Tables/Table S9.xlsx]

## Sheet: Sheet1
Table S9. Syntenic pairs between S. xylocarpa and V. vinifera identified by comparative synteny analysis.
S. xylocarpa chromosome	Start (bp)	End (bp)	V. vinifera chromosome	Start (bp)	End (bp)
1	105486276	105492107	7	6869574	6872939
2	4431127	4437107	11	2310821	2316558
2	79671937	79673047	6	23793467	23794810
2	79671937	79673047	8	18201035	18203042
3	57567373	57572451	4	10808189	10812887
3	60861506	60864855	4	22400080	22401571
3	66091156	66092942	1	12199327	12201121
3	66091156	66092942	14	29743364	29745598
3	66614738	66616462	14	29912915	29914973
3	66614738	66616462	17	7362160	7364112
3	73230486	73238984	11	2310821	2316558
3	80784822	80791563	13	7131875	7135364
3	87077406	87079963	2	4827001	4832616
3	87077406	87079963	16	16938353	16944006
3	90425510	90431223	2	2381639	2388116
3	90425510	90431223	15	19479444	19483103
3	90425510	90431223	16	26654109	26657156
4	11318387	11322012	18	22350878	22356425
4	15086230	15088346	7	29571058	29573123
4	15086230	15088346	18	2666082	2668221
4	19118988	19122740	18	36334463	36337696
4	31433320	31436208	10	6738999	6742285
4	31433320	31436208	12	3803557	3805908
4	50474602	50485379	13	7131875	7135364
4	63125728	63130612	2	4827001	4832616
4	63125728	63130612	16	16938353	16944006
4	86989768	87068202	2	2381639	2388116
4	86989768	87068202	15	19479444	19483103
4	86989768	87068202	16	26654109	26657156
5	527152	528865	2	2162344	2164298
5	527152	528865	15	19813387	19815042
5	45722536	45724689	12	24329664	24331859
5	66074625	66077161	3	2444584	2446030
5	66074625	66077161	4	22400080	22401571
5	77698984	77700859	10	5600141	5601514
5	77698984	77700859	19	3456271	3458311
5	77733902	77735613	19	3439379	3441386
5	78539295	78540918	19	2354936	2357607
5	83728158	83733603	19	22016504	22021603
5	83971719	83973683	19	23374374	23376034
5	85098191	85100601	19	27143977	27145739
6	252304	253870	14	25120153	25121524
6	1765291	1770347	14	27101919	27108465
6	4063301	4065972	1	12199327	12201121
6	4063301	4065972	14	29743364	29745598
6	4445836	4447575	14	29912915	29914973
6	4445836	4447575	17	7362160	7364112
6	5072051	5073348	14	29912915	29914973
6	5072051	5073348	17	7362160	7364112
6	15474809	15479333	4	21128267	21132495
6	20738351	20740229	6	2815745	2817358
6	28528992	28534395	7	6869574	6872939
6	43319492	43323397	8	14377115	14378993
6	50573443	50574809	6	23793467	23794810
6	55627412	55629788	7	29571058	29573123
6	55627412	55629788	18	2666082	2668221
6	60402994	60410031	4	24772220	24779025
7	46953755	46956769	19	2354936	2357607
7	55014008	55017154	19	23374374	23376034
7	61094305	61101560	10	6738999	6742285
7	61094305	61101560	12	3803557	3805908
7	74888652	74893289	14	27101919	27108465
8	1870758	1872062	8	23016727	23018504
8	2004395	2005687	6	2815745	2817358
8	6160499	6162331	8	22335412	22337479
8	13821239	13822796	8	14377115	14378993
8	19715735	19718715	6	23793467	23794810
8	19715735	19718715	8	18201035	18203042
8	59013753	59020997	1	2636309	2643934
8	69335466	69344045	1	12199327	12201121
8	74553649	74556057	1	26666556	26668800
8	74553649	74556057	14	25120153	25121524
8	74553649	74556057	17	973682	975229
9	6427	11404	2	2381639	2388116
9	5112940	5114409	2	4827001	4832616
9	5112940	5114409	16	16938353	16944006
9	43009312	43011686	17	3999378	4001414
9	50867403	50869290	14	29912915	29914973
9	50867403	50869290	17	7362160	7364112
9	60523553	60527966	1	26666556	26668800
9	60523553	60527966	14	25120153	25121524
9	60523553	60527966	17	973682	975229
10	17561839	17563914	10	5600141	5601514
10	17561839	17563914	19	3439379	3441386
10	23529257	23530323	6	23793467	23794810
10	24025417	24031352	6	24054537	24059713
10	56522093	56524194	2	8465659	8468462
10	62308962	62311491	2	4827001	4832616
10	62308962	62311491	16	16938353	16944006
10	70553648	70556232	2	2162344	2164298
10	70553648	70556232	15	19813387	19815042
11	2836176	2838443	7	29571058	29573123
11	2836176	2838443	18	2666082	2668221
11	5130293	5134316	17	3999378	4001414
11	26190102	26192123	1	26666556	26668800
11	26190102	26192123	14	25120153	25121524
11	26190102	26192123	17	973682	975229
11	28325731	28327336	1	12746697	12747749
11	32512953	32521212	1	2636309	2643934
11	68167911	68170567	18	593364	596290
12	915741	917885	3	2444584	2446030
12	915741	917885	4	22400080	22401571
12	12620208	12622331	12	16421041	16422709
12	18426534	18428971	12	24329664	24331859
Coordinates indicate the chromosomal positions of each collinear pair in the two genomes.
